# Supplementary material for: Extended characterisation of five archival tick-borne viruses provides insights for virus discovery in Australian ticks
Source: Parasit Vectors. 2022 Feb 18;15:59. doi: 10.1186/s13071-022-05176-z (PMC8857802; doi:10.1186/s13071-022-05176-z)
Supplement: Supplementary file 2 — Additional file 2: Dataset S1. Mass spectrometry analysis of Finch Creek virus proteins. Excel file containing the results of analysis of mass spectrometry data from two proteins of Finch Creek virus identified in SDS-PAGE. This file contains the peptide sequences identified in each sample. [file 13071_2022_5176_MOESM2_ESM.xlsx]

## Sheet: 250 kDa protein summary
N	Unused	Total	%Cov	%Cov(50)	%Cov(95)	Accession	Name	Species	Peptides(95%)
1	42.64	42.64	57.2	52.61	52.61	FCV_N	FCV_N		32
2	2	2	2.138	2.138	2.138	sp|A6YF56.1|ALBU_MESAU	RecName: Full=Serum albumin; Flags: Precursor	MESAU	1
2	0	2	2.265	2.265	2.265	RLQ79084.1	ALB, partial [Cricetulus griseus]	Cricetulus griseus	1
2	0	2	2.138	2.138	2.138	NP_001268578.1	serum albumin precursor [Mesocricetus auratus]	Mesocricetus auratus	1
2	0	2	2.138	2.138	2.138	ABR68005.1	albumin [Mesocricetus auratus]	Mesocricetus auratus	1
2	0	1.57	2.584	2.584	2.584	OBS57027.1	hypothetical protein A6R68_11848 [Neotoma lepida]	Neotoma lepida	1
3	2	2	4.106	4.106	4.106	RDU68976.1	alpha/beta hydrolase [Helicobacter cholecystus]	Helicobacter cholecystus	1
4	2	2	3.256	3.256	3.256	EYB96097.1	hypothetical protein Y032_0153g2905 [Ancylostoma ceylanicum]	Ancylostoma ceylanicum	1
5	0.9	1.03	5.695	5.695	3.685	XP_005067343.1	keratin, type II cytoskeletal 1b [Mesocricetus auratus]	Mesocricetus auratus	2
6	0.07	0.98	3.828	3.828	1.914	XP_005067342.1	keratin, type II cytoskeletal 1 [Mesocricetus auratus]	Mesocricetus auratus	1

## Sheet: 250 kDa peptides
Peptide Locus	Best N (Peptide)	All N	Accessions	Names	Start Position	Best Conf (Peptide)	Best Hypoth Conf	Sequence	Modifications	Protein Modifications	Cleavages	dMass	Obs MW	Obs m/z	Theor MW	Theor m/z	Theor z	Redundant Acqs	Best Spectrum	Score	Feature Prob	Acq Time	Intensity (Peptide)	Intensity at Acq	Apex Time (Peptide)	Elution Peak Width (Peptide)	Sum MS2 Counts	f Seq Signal	f Seq Fam Signal	Max Peptide in Seq Fam	Specific	Used for Quant	Quant Annotation
1.001	1	1	FCV_N	FCV_N	2	99	99	ANQLNFGTK	Acetyl@N-term	Acetyl@2	cleaved M-A@N-term	0.00185366	1033.52	517.768	1033.52	517.767	2	5	2.1.1.988.3	13	0.0727	12.0414	2961.04	2904.63	12.03	0.11	1592.55	1	0.8395	TRUE	1
2.001	1	1	FCV_N	FCV_N	2	99	99	ANQLNFGTKDELDK	Acetyl@N-term	Acetyl@2	cleaved M-A@N-term; missed K-D@9	-0.0128234	1633.78	817.898	1633.79	817.905	2	3	2.1.1.1002.7	17	0.0363	12.4536	566	529.29	12.44	0.09	310.224	1	0.1605	FALSE	1
3.001	1	1	FCV_N	FCV_N	11	99	99	DELDKWFLNFR			missed K-W@5	-0.000267196	1481.73	494.917	1481.73	494.917	3	3	2.1.1.1137.5	10	1	16.327	1606.23	1521.4	16.35	0.09	805.475	1	1	TRUE	1
4.001	1	1	FCV_N	FCV_N	53	99	99	TDKEKDAFYSQAMVDAVK	Oxidation(M)@13		missed K-E@3; missed K-D@5	-0.00506229	2060.97	516.249	2060.97	516.25	4	7	2.1.1.924.3	16	0.1765	10.2157	1479.01	1416.3	10.2	0.11	907.068	1	0.1308	FALSE	1
6.001	1	1	FCV_N	FCV_N	58	99	99	DAFYSQAMVDAVK				0.00548341	1443.68	722.845	1443.67	722.842	2	4	2.1.1.1043.3	20	1	13.6047	1183.19	1161.21	13.59	0.1	438.686	0.1204	0.1046	FALSE	1
5.001	1	1	FCV_N	FCV_N	58	99	99	DAFYSQAMVDAVK	Oxidation(M)@8			-0.000943172	1459.66	730.84	1459.67	730.84	2	15	2.1.1.973.3	22	0.1765	11.6235	8646.25	8635.95	11.61	0.11	3854.15	0.8796	0.7646	TRUE	1
7.001	1	1	FCV_N	FCV_N	113	99	99	KAEPTISELNAYQGFAIR			missed K-A@1	0.000572377	2007.04	670.022	2007.04	670.021	3	8	2.1.1.1062.12	20	1	14.1324	7157.45	6409.88	14.11	0.12	4435.68	1	0.6689	TRUE	1
8.001	1	1	FCV_N	FCV_N	114	99	99	AEPTISELNAYQGFAIR				0.0125172	1878.96	627.327	1878.95	627.323	3	9	2.1.1.1092.18	15	1	15.0178	3543.22	3061.85	15	0.12	1700.45	1	0.3311	FALSE	1
9.001	1	1	FCV_N	FCV_N	133	99	99	EDTKYVINDLTAVAGGEVLTR			missed K-Y@4	-0.0538657	2263.12	755.379	2263.17	755.397	3	3	2.1.1.1107.18	17	0.0224	15.4619	1010.84	917.14	15.47	0.09	695.05	1	0.1056	FALSE	1
10.001	1	1	FCV_N	FCV_N	137	99	99	YVINDLTAVAGGEVLTR				-0.00713949	1789.95	895.982	1789.96	895.986	2	14	2.1.1.1108.20	25	1	15.4922	8561.93	7395.01	15.47	0.12	3942	1	0.8944	TRUE	1
11.001	1	1	FCV_N	FCV_N	176	99	99	NLALGTTPTR				0.000806511	1042.58	522.296	1042.58	522.296	2	20	2.1.1.922.6	14	1	10.1645	13278.2	12879.1	10.17	0.17	6001.44	1	1	TRUE	1
13.001	1	1	FCV_N	FCV_N	219	99	99	NVGNHTLLATGL			cleaved L-C@C-term	0.000130459	1208.65	605.333	1208.65	605.333	2	2	2.1.1.1035.5	9	0.039	13.3761	333.3	256.88	13.33	0.11	108.47	1	0.036	FALSE	1
12.001	1	1	FCV_N	FCV_N	219	99	99	NVGNHTLLATGLCK	No Propionamide(C)@13			-0.00384944	1439.75	480.925	1439.76	480.926	3	8	2.1.1.978.4	13	0.0001	11.7548	8933.26	2557.68	11.83	0.14	1222.76	1	0.964	TRUE	1
15.001	1	1	FCV_N	FCV_N	267	99	99	QVATAHLTQIR	Gln->pyro-Glu@N-term			0.00231489	1219.67	610.842	1219.67	610.841	2	7	2.1.1.968.3	18	0.3699	11.4749	5953.06	5760.23	11.46	0.09	2267.19	0.5022	0.4972	TRUE	1
16.001	1	1	FCV_N	FCV_N	267	99	99	QVATAHLTQIR				0.00143771	1236.7	619.355	1236.69	619.354	2	13	2.1.1.897.4	13	1	9.44568	1153.07	972.69	9.49	0.11	359.203	0.0973	0.0963	FALSE	1
17.001	1	1	FCV_N	FCV_N	267	99	99	QVATAHLTQIR	Oxidation(H)@6			0.00890273	1252.7	627.356	1252.69	627.352	2	1	2.1.1.952.3	11	0.005	11.0191	4.94785	4.94785			59.135	0.0004	0.0004	FALSE	1
19.001	1	1	FCV_N	FCV_N	269	99	99	ATAHLTQIR			cleaved V-A@N-term	0.0500464	1009.62	505.816	1009.57	505.791	2	3	2.1.1.898.4	10	0.0007	9.47837	118.01	113.53	9.49	0.11	55.1465	1	0.0099	FALSE	1
20.001	1	1	FCV_N	FCV_N	291	99	99	TAMMSQAANIDVPFSSYYWMHK	Oxidation(M)@3; Oxidation(M)@4; Oxidation(M)@20			-0.0210352	2625.11	876.045	2625.13	876.052	3	3	2.1.1.1072.10	24	0.0022	14.4283	2372.36	2325.15	14.44	0.12	1446.44	1	1	TRUE	1
21.001	1	1	FCV_N	FCV_N	343	99	98.14	ILNNTPFK				-0.000690471	945.528	473.771	945.528	473.771	2	12	2.1.1.952.2	8	1	11.0108	8082.85	7006	10.97	0.14	2255.3	1	0.7805	TRUE	1
22.001	1	1	FCV_N	FCV_N	343	99	98.14	ILNNTPFKWGK			missed K-W@8	0.000243297	1316.72	439.915	1316.72	439.915	3	4	2.1.1.1015.3	10	1	12.8177	1652.16	1351.59	12.78	0.09	916.814	0.727	0.1595	FALSE	1
23.001	1	1	FCV_N	FCV_N	343	98.1	98.14	ILNNTPFKWGK	Oxidation(W)@9		missed K-W@8	-0.0024019	1332.72	445.246	1332.72	445.247	3	4	2.1.1.931.2	11	0.0109	10.4093	620.45	580.13	10.43	0.11	383.506	0.273	0.0599	FALSE	1
24.001	1	1	FCV_N	FCV_N	358	99	99	LFADNTFEGNR				-0.00256391	1282.59	642.303	1282.59	642.304	2	15	2.1.1.966.4	18	1	11.4195	15603	15264.7	11.43	0.12	6789.24	0.9996	0.9996	TRUE	1
27.001	1	1	FCV_N	FCV_N	369	99	99	LYLHPLVLTTGR				-0.0030166	1381.81	461.609	1381.81	461.61	3	9	2.1.1.1054.6	17	1	13.891	13214	12970.1	13.89	0.09	5487.72	1	0.9258	TRUE	1
30.001	1	1	FCV_N	FCV_N	381	99	99	MSELGAAFGAFPVAYPGR				0.0111076	1839.91	920.962	1839.9	920.956	2	2	2.1.1.1131.19	18	1	16.1628	879.5	834.22	16.17	0.09	443.531	0.0847	0.0847	FALSE	1
29.001	1	1	FCV_N	FCV_N	381	99	99	MSELGAAFGAFPVAYPGR	Oxidation(M)@1			-0.0025558	1855.89	928.952	1855.89	928.954	2	10	2.1.1.1117.21	25	0.1765	15.7537	9509.57	9093.63	15.74	0.09	4769.81	0.9153	0.9153	TRUE	1
32.001	1	1	FCV_N	FCV_N	414	99	99	TTGKNPCADTIVQLFQINR	No Propionamide(C)@7		missed K-N@4	-0.00344641	2118.09	707.036	2118.09	707.037	3	5	2.1.1.1132.19	19	0.0001	16.1905	5245.92	4987.4	16.2	0.12	3013.22	1	0.7526	TRUE	1
33.001	1	1	FCV_N	FCV_N	418	99	99	NPCADTIVQLFQINR	No Propionamide(C)@3			-0.0133057	1730.86	577.962	1730.88	577.966	3	4	2.1.1.1162.3	15	0.0001	17.0795	862.05	858.77	17.07	0.09	346.439	1	0.1237	FALSE	1
33.002	1	1	FCV_N	FCV_N	419	99	98.14	PCADTIVQLFQINR	Carbamyl@N-term; Propionamide(C)@2		cleaved N-P@N-term	-0.0133057	1730.86	577.962	1730.88	577.966	3	1	2.1.1.1164.12	9	0.0002	17.1512	862.05	453.9	17.07	0.09	109.519	1	0.1237	FALSE	0
34.001	1	1	FCV_N	FCV_N	433	99	99	DYYPDFEAQEAIPSEHLLHQSFIGK				-0.0105814	2933.38	734.351	2933.39	734.354	4	2	2.1.1.1092.20	10	1	15.0203	1283.47	1240.67	15.03	0.09	687.41	1	1	TRUE	1
35.001	1	1	FCV_N	FCV_N	458	99	99	KGPFLNVSK			missed K-G@1	-0.000280118	988.57	495.292	988.571	495.293	2	17	2.1.1.911.4	14	1	9.84458	3806.48	3788.17	9.86	0.29	1247.09	1	0.6494	TRUE	1
36.001	1	1	FCV_N	FCV_N	459	99	99	GPFLNVSK				0.0053383	860.481	431.248	860.476	431.245	2	7	2.1.1.956.3	8	1	11.1279	2055.22	1948.48	11.14	0.2	949.013	1	0.3506	FALSE	1
37.001	1	1	FCV_N	FCV_N	467	99	99	VKGNATNVQIVSE			missed K-G@2	-0.003704	1357.72	679.865	1357.72	679.867	2	17	2.1.1.912.2	17	1	9.87967	12778.8	12757	9.89	0.14	5178.3	1	1	TRUE	1
38.001	2	2	sp|A6YF56.1|ALBU_MESAU; NP_001268578.1; ABR68005.1	RecName: Full=Serum albumin; Flags: Precursor; serum albumin precursor [Mesocricetus auratus]; albumin [Mesocricetus auratus]	422	99	99	LGEYGFQNALIVR				0.000354999	1478.79	740.402	1478.79	740.401	2	5	2.1.1.1078.13	21	1	14.6039	2210.27	2091.42	14.61	0.12	1134.37	1	1	TRUE	1
38.002	2		RLQ79084.1; OBS57027.1	ALB, partial [Cricetulus griseus]; hypothetical protein A6R68_11848 [Neotoma lepida]		99	99	LGEYGFQNALLVR				0.000354999	1478.79	740.402	1478.79	740.401	2	5	2.1.1.1078.13	21	1	14.6039	2210.27	2091.42	14.61	0.12	1134.37	1	1	TRUE	0
39.001	3	3	RDU68976.1	alpha/beta hydrolase [Helicobacter cholecystus]	183	99	99	EGFLGSEKSSIQER	Deamidated(Q)@12		missed K-S@8	-0.00868869	1566.74	784.379	1566.75	784.384	2	2	2.1.1.1152.11	11	0.1236	16.789	1006.85	965.13	16.8	0.12	469.047	1	1	TRUE	1
40.001	4	4	EYB96097.1	hypothetical protein Y032_0153g2905 [Ancylostoma ceylanicum]	179	99	99	YIYEAIR				0.00174303	926.488	464.251	926.486	464.25	2	5	2.1.1.960.2	6	1	11.2408	1008.18	982.88	11.23	0.14	380.613	1	1	TRUE	1
41.001	5	5; 6	XP_005067343.1; XP_005067342.1	keratin, type II cytoskeletal 1b [Mesocricetus auratus]; keratin, type II cytoskeletal 1 [Mesocricetus auratus]	188	98	97.97	FLEQQNQVLQTK				0.00579429	1474.78	738.399	1474.78	738.396	2	3	1.1.1.1015.6	15	1	11.0104	409.51	387.83	10.99	0.09	184.439	1	1	TRUE	0
42.001	5	5	XP_005067343.1	keratin, type II cytoskeletal 1b [Mesocricetus auratus]	200	93.2	93.17	WELLQQVNTSTR	Deamidated(N)@8			0.037297	1474.78	738.397	1474.74	738.378	2	1	1.1.1.1174.6	13	0.1905	14.0734	257	227	14.05	0.12	164.915	1	1	TRUE	0
43.001	5	5	XP_005067343.1	keratin, type II cytoskeletal 1b [Mesocricetus auratus]	365	98	52.76	YQELQITAGK	Deamidated(Q)@2; Formyl(K)@10			0.032923	1178.61	590.315	1178.58	590.298	2	3	1.1.1.1018.4	13	0.0002	11.0968	410.9	393.89	11.08	0.13	169.895	0.3333	0.3333	TRUE	0
44.001	6	6	XP_005067342.1	keratin, type II cytoskeletal 1 [Mesocricetus auratus]	282	75.8	75.82	TNAENEFVTIKK			missed K-K@11	0.0821946	1392.81	465.276	1392.72	465.249	3	2	1.1.1.977.2	11	1	9.98305	243.5	215.2	10.02	0.15	126.984	1	1	TRUE	0
45.001						59.4	59.4	IQEMRDIEASIK				-0.0321596	1431.71	716.861	1431.74	716.877	2	3	1.1.1.986.4	11	1	10.241	333.27	205.29	10.17	0.11	83.7589	1	1	TRUE	0
46.001						47.1	47.13	MVSGFIPLKPTVK	Oxidation(M)@1			0.0877191	1431.9	478.308	1431.82	478.279	3	4	1.1.1.1114.2	10	0.1765	12.8389	716.48	671.07	12.83	0.12	333.274	1	1	TRUE	0
47.001						38.3	4.285	ALEAATLNSR				0.0402806	1044.6	523.306	1044.56	523.285	2	21	1.1.1.919.2	7	1	9.18577	8007.8	5464.37	9.25	0.25	2275.92	1	1	TRUE	0
48.001						31.9	31.89	TDTKVKVIVR				0.0694808	1157.78	579.899	1157.71	579.864	2	1	1.1.1.1105.3	8	1	12.6481	41.29	38.92	12.66	0.12	71.9676	1	1	TRUE	0
49.001						27.2	27.15	AAAAAAAMLLR	Oxidation(M)@8			0.0454573	1044.62	523.317	1044.57	523.295	2	1	1.1.1.1032.2	8	0.1765	11.3323	218.36	208.38	11.34	0.23	109.962	1	1	TRUE	0
50.001						23.6	23.56	SISFEVVGDR				0.0662497	1107.62	554.818	1107.56	554.785	2	2	1.1.1.1159.3	10	1	13.638	844.93	589.78	13.68	0.11	239.704	1	1	TRUE	0
51.001						20.8	5.541	GLISSLPR				0.0619082	841.564	421.789	841.502	421.758	2	20	1.1.1.995.2	7	1	10.4991	12895.5	3080.8	10.6	0.22	1324.67	1	1	TRUE	0
52.001						16.9	16.86	MQSLLEPSVK				0.0609269	1130.66	566.338	1130.6	566.308	2	3	1.1.1.1047.2	8	1	11.5741	541.52	316.68	11.65	0.12	144.616	1	1	TRUE	0
53.001						15.5	6.643	AQAEELSVLK	Deamidated(Q)@2			0.0433754	1087.62	544.817	1087.58	544.795	2	2	1.1.1.983.2	7	0.1236	10.1425	168.6	146.26	10.08	0.26	46.3644	1	1	TRUE	0

## Sheet: 50 kDa protein summary
N	Unused	Total	%Cov	%Cov(50)	%Cov(95)	Accession	Name	Species	Peptides(95%)
1	42.64	42.64	57.2	52.61	52.61	FCV_N	FCV_N		32
2	2	2	2.138	2.138	2.138	sp|A6YF56.1|ALBU_MESAU	RecName: Full=Serum albumin; Flags: Precursor	MESAU	1
2	0	2	2.265	2.265	2.265	RLQ79084.1	ALB, partial [Cricetulus griseus]	Cricetulus griseus	1
2	0	2	2.138	2.138	2.138	NP_001268578.1	serum albumin precursor [Mesocricetus auratus]	Mesocricetus auratus	1
2	0	2	2.138	2.138	2.138	ABR68005.1	albumin [Mesocricetus auratus]	Mesocricetus auratus	1
2	0	1.14	2.584	2.584	2.584	OBS57027.1	hypothetical protein A6R68_11848 [Neotoma lepida]	Neotoma lepida	1
3	2	2	3.256	3.256	3.256	EYB96097.1	hypothetical protein Y032_0153g2905 [Ancylostoma ceylanicum]	Ancylostoma ceylanicum	1
4	1.46	1.85	4.106	4.106	4.106	RDU68976.1	alpha/beta hydrolase [Helicobacter cholecystus]	Helicobacter cholecystus	1

## Sheet: 50 kDa peptides
N	Unused	Total	%Cov	%Cov(50)	%Cov(95)	Accessions	Names	Used	Annotation	Contrib	Conf	Sequence	Modifications	ProteinModifications	Cleavages	dMass	Obs MW	Obs m/z	Theor MW	Theor m/z	Theor z	Sc	Spectrum	Acq Time	Intensity (Peptide)	PrecursorIntensityAcquisition	Apex Time (Peptide)	Elution Peak Width (Peptide)	MS2Counts
1	42.64	42.64	57.2	52.61	52.61	FCV_N	FCV_N			2	99	AEPTISELNAYQGFAIR				0.0125172	1878.96	627.327	1878.95	627.323	3	7	1.1.1.1098.15	15.1951	3543.22	285.86	15	0.12	104.076
1	42.64	42.64	57.2	52.61	52.61	FCV_N	FCV_N			2	99	ANQLNFGTK	Acetyl@N-term	Acetyl@2	cleaved M-A@N-term	0.00185366	1033.52	517.768	1033.52	517.767	2	10	1.1.1.994.3	12.2186	2961.04	537.69	12.03	0.11	242.7
1	42.64	42.64	57.2	52.61	52.61	FCV_N	FCV_N			2	99	ANQLNFGTKDELDK	Acetyl@N-term	Acetyl@2	cleaved M-A@N-term; missed K-D@9	-0.0128234	1633.78	817.898	1633.79	817.905	2	12	1.1.1.1004.5	12.5112	566	252.51	12.44	0.09	92.017
1	42.64	42.64	57.2	52.61	52.61	FCV_N	FCV_N			2	99	DAFYSQAMVDAVK				0.00548341	1443.68	722.845	1443.67	722.842	2	10	1.1.1.1049.7	13.7557	1183.19	142.34	13.59	0.1	56.6698
1	42.64	42.64	57.2	52.61	52.61	FCV_N	FCV_N			2	99	DELDKWFLNFR			missed K-W@5	-0.000267196	1481.73	494.917	1481.73	494.917	3	9	1.1.1.1139.5	16.3863	1606.23	1085.15	16.35	0.09	430.068
1	42.64	42.64	57.2	52.61	52.61	FCV_N	FCV_N			2	99	DYYPDFEAQEAIPSEHLLHQSFIGK				-0.0105814	2933.38	734.351	2933.39	734.354	4	10	1.1.1.1091.11	14.9889	1283.47	951.98	15.03	0.09	455.864
1	42.64	42.64	57.2	52.61	52.61	FCV_N	FCV_N			2	99	EDTKYVINDLTAVAGGEVLTR			missed K-Y@4	-0.0538657	2263.12	755.379	2263.17	755.397	3	10	1.1.1.1109.11	15.5216	1010.84	690.47	15.47	0.09	352.8
1	42.64	42.64	57.2	52.61	52.61	FCV_N	FCV_N			2	99	GPFLNVSK				0.0053383	860.481	431.248	860.476	431.245	2	9	1.1.1.955.2	11.0934	2055.22	1535.33	11.14	0.2	671.886
1	42.64	42.64	57.2	52.61	52.61	FCV_N	FCV_N			2	99	ILNNTPFK				-0.000690471	945.528	473.771	945.528	473.771	2	8	1.1.1.964.3	11.3574	8082.85	492.34	10.97	0.14	161.563
1	42.64	42.64	57.2	52.61	52.61	FCV_N	FCV_N			2	99	ILNNTPFKWGK			missed K-W@8	0.000243297	1316.72	439.915	1316.72	439.915	3	10	1.1.1.1012.3	12.7382	1652.16	1137.66	12.78	0.09	1006.69
1	42.64	42.64	57.2	52.61	52.61	FCV_N	FCV_N			2	99	KAEPTISELNAYQGFAIR			missed K-A@1	0.000572377	2007.04	670.022	2007.04	670.021	3	17	1.1.1.1075.9	14.5154	7157.45	223.52	14.11	0.12	123.782
1	42.64	42.64	57.2	52.61	52.61	FCV_N	FCV_N			2	99	KGPFLNVSK			missed K-G@1	-0.000280118	988.57	495.292	988.571	495.293	2	11	1.1.1.904.3	9.64927	3806.48	307.2	9.86	0.29	88.5962
1	42.64	42.64	57.2	52.61	52.61	FCV_N	FCV_N			2	99	LFADNTFEGNR				-0.00256391	1282.59	642.303	1282.59	642.304	2	10	1.1.1.981.8	11.8529	15603	481.83	11.43	0.12	202.079
1	42.64	42.64	57.2	52.61	52.61	FCV_N	FCV_N			2	99	LYLHPLVLTTGR				0.00824225	1381.82	691.915	1381.81	691.911	2	12	1.1.1.1055.8	13.9272	1607.48	1316.66	13.89	0.09	561.226
1	42.64	42.64	57.2	52.61	52.61	FCV_N	FCV_N			2	99	MSELGAAFGAFPVAYPGR	Oxidation(M)@1			0.0327378	1855.93	619.649	1855.89	619.638	3	17	1.1.1.1115.7	15.6832	6258.44	3128.9	15.73	0.09	2566.81
1	42.64	42.64	57.2	52.61	52.61	FCV_N	FCV_N			2	99	NLALGTTPTR				0.000806511	1042.58	522.296	1042.58	522.296	2	8	1.1.1.957.3	11.1625	13278.2	163.01	10.17	0.17	85.6501
1	42.64	42.64	57.2	52.61	52.61	FCV_N	FCV_N			2	99	TDKEKDAFYSQAMVDAVK	Oxidation(M)@13		missed K-E@3; missed K-D@5	-0.00506229	2060.97	516.249	2060.97	516.25	4	10	1.1.1.930.3	10.3866	1479.01	228.3	10.2	0.11	123.906
1	42.64	42.64	57.2	52.61	52.61	FCV_N	FCV_N			2	99	VKGNATNVQIVSE			missed K-G@2	-0.003704	1357.72	679.865	1357.72	679.867	2	10	1.1.1.935.4	10.5368	12778.8	300.52	9.89	0.14	124.505
1	42.64	42.64	57.2	52.61	52.61	FCV_N	FCV_N			2	99	YVINDLTAVAGGEVLTR				0.00514674	1789.96	597.661	1789.96	597.66	3	20	1.1.1.1107.13	15.457	6698.98	6318.83	15.47	0.12	4047.26
1	42.64	42.64	57.2	52.61	52.61	FCV_N	FCV_N			1.72125	99	QVATAHLTQIR	Oxidation(H)@6			0.00890273	1252.7	627.356	1252.69	627.352	2	11	1.1.1.952.3	11.0191	4.94785	4.94785			59.135
1	42.64	42.64	57.2	52.61	52.61	FCV_N	FCV_N			1.26761	99	TAMMSQAANIDVPFSSYYWMHK	Oxidation(M)@3; Oxidation(M)@4; Oxidation(M)@20			-0.0210352	2625.11	876.045	2625.13	876.052	3	11	1.1.1.1074.15	14.488	2372.36	1387.25	14.44	0.12	442.482
1	42.64	42.64	57.2	52.61	52.61	FCV_N	FCV_N			1.00877	99	NVGNHTLLATGL			cleaved L-C@C-term	0.000130459	1208.65	605.333	1208.65	605.333	2	9	1.1.1.1035.5	13.3761	333.3	256.88	13.33	0.11	108.47
1	42.64	42.64	57.2	52.61	52.61	FCV_N	FCV_N			0.213959	99	NVGNHTLLATGLCK	No Propionamide(C)@13			-0.00384944	1439.75	480.925	1439.76	480.926	3	13	1.1.1.978.4	11.7548	8933.26	2557.68	11.83	0.14	1222.76
1	42.64	42.64	57.2	52.61	52.61	FCV_N	FCV_N			0.20204	99	TTGKNPCADTIVQLFQINR	No Propionamide(C)@7		missed K-N@4	-0.00344641	2118.09	707.036	2118.09	707.037	3	22	1.1.1.1133.12	16.2166	5245.92	4832.2	16.2	0.12	2642.74
1	42.64	42.64	57.2	52.61	52.61	FCV_N	FCV_N			0.141463	99	NPCADTIVQLFQINR	No Propionamide(C)@3			-0.0133057	1730.86	577.962	1730.88	577.966	3	15	1.1.1.1162.3	17.0795	862.05	858.77	17.07	0.09	346.439
1	42.64	42.64	57.2	52.61	52.61	FCV_N	FCV_N			0.0296531	99	ATAHLTQIR			cleaved V-A@N-term	0.0500464	1009.62	505.816	1009.57	505.791	2	9	1.1.1.897.3	9.44153	118.01	92.46	9.49	0.11	42.9679
1	42.64	42.64	57.2	52.61	52.61	FCV_N	FCV_N			0	99	AEPTISELNAYQGFAIR				0.0125172	1878.96	627.327	1878.95	627.323	3	13	1.1.1.1089.19	14.9312	3543.22	1462.03	15	0.12	476.837
1	42.64	42.64	57.2	52.61	52.61	FCV_N	FCV_N			0	99	AEPTISELNAYQGFAIR				0.0125172	1878.96	627.327	1878.95	627.323	3	19	1.1.1.1090.11	14.9608	3543.22	2692.01	15	0.12	1448.21
1	42.64	42.64	57.2	52.61	52.61	FCV_N	FCV_N			0	99	AEPTISELNAYQGFAIR				0.00448909	1878.95	940.483	1878.95	940.481	2	22	1.1.1.1091.12	14.9906	2633.89	2527.66	15	0.06	1458.55
1	42.64	42.64	57.2	52.61	52.61	FCV_N	FCV_N			0	99	AEPTISELNAYQGFAIR				0.0125172	1878.96	627.327	1878.95	627.323	3	15	1.1.1.1092.18	15.0178	3543.22	3061.85	15	0.12	1700.45
1	42.64	42.64	57.2	52.61	52.61	FCV_N	FCV_N			0	99	AEPTISELNAYQGFAIR				0.00448909	1878.95	940.483	1878.95	940.481	2	18	1.1.1.1094.17	15.0799	2633.89	824.41	15	0.06	292.928
1	42.64	42.64	57.2	52.61	52.61	FCV_N	FCV_N			0	99	AEPTISELNAYQGFAIR				0.0125172	1878.96	627.327	1878.95	627.323	3	11	1.1.1.1095.17	15.1097	3543.22	698.44	15	0.12	305.909
1	42.64	42.64	57.2	52.61	52.61	FCV_N	FCV_N			0	99	AEPTISELNAYQGFAIR				0.00448909	1878.95	940.483	1878.95	940.481	2	10	1.1.1.1097.18	15.1692	2633.89	239.39	15	0.06	133.638
1	42.64	42.64	57.2	52.61	52.61	FCV_N	FCV_N			0	98.14	AEPTISELNAYQGFAIR				0.0125172	1878.96	627.327	1878.95	627.323	3	7	1.1.1.1099.12	15.2246	3543.22	233.52	15	0.12	140.778
1	42.64	42.64	57.2	52.61	52.61	FCV_N	FCV_N			0	99	ANQLNFGTK	Acetyl@N-term	Acetyl@2	cleaved M-A@N-term	0.00185366	1033.52	517.768	1033.52	517.767	2	11	1.1.1.985.4	11.9567	2961.04	1424.87	12.03	0.11	580.8
1	42.64	42.64	57.2	52.61	52.61	FCV_N	FCV_N			0	99	ANQLNFGTK	Acetyl@N-term	Acetyl@2	cleaved M-A@N-term	0.00185366	1033.52	517.768	1033.52	517.767	2	13	1.1.1.986.3	11.9889	2961.04	2329.14	12.03	0.11	1240.2
1	42.64	42.64	57.2	52.61	52.61	FCV_N	FCV_N			0	99	ANQLNFGTK	Acetyl@N-term	Acetyl@2	cleaved M-A@N-term	0.00185366	1033.52	517.768	1033.52	517.767	2	13	1.1.1.988.3	12.0414	2961.04	2904.63	12.03	0.11	1592.55
1	42.64	42.64	57.2	52.61	52.61	FCV_N	FCV_N			0	99	ANQLNFGTK	Acetyl@N-term	Acetyl@2	cleaved M-A@N-term	0.00185366	1033.52	517.768	1033.52	517.767	2	9	1.1.1.991.3	12.1289	2961.04	1314.56	12.03	0.11	562.642
1	42.64	42.64	57.2	52.61	52.61	FCV_N	FCV_N			0	99	ANQLNFGTKDELDK	Acetyl@N-term	Acetyl@2	cleaved M-A@N-term; missed K-D@9	-0.0128234	1633.78	817.898	1633.79	817.905	2	20	1.1.1.1001.4	12.4245	566	516.17	12.44	0.09	306.816
1	42.64	42.64	57.2	52.61	52.61	FCV_N	FCV_N			0	99	ANQLNFGTKDELDK	Acetyl@N-term	Acetyl@2	cleaved M-A@N-term; missed K-D@9	-0.0128234	1633.78	817.898	1633.79	817.905	2	17	1.1.1.1002.7	12.4536	566	529.29	12.44	0.09	310.224
1	42.64	42.64	57.2	52.61	52.61	FCV_N	FCV_N			0	99	ATAHLTQIR			cleaved V-A@N-term	0.0500464	1009.62	505.816	1009.57	505.791	2	10	1.1.1.898.4	9.47837	118.01	113.53	9.49	0.11	55.1465
1	42.64	42.64	57.2	52.61	52.61	FCV_N	FCV_N			0	99	DAFYSQAMVDAVK	Oxidation(M)@8			-0.000943172	1459.66	730.84	1459.67	730.84	2	20	1.1.1.970.4	11.5377	8646.25	2630.1	11.61	0.11	847.446
1	42.64	42.64	57.2	52.61	52.61	FCV_N	FCV_N			0	99	DAFYSQAMVDAVK	Oxidation(M)@8			-0.000943172	1459.66	730.84	1459.67	730.84	2	21	1.1.1.971.5	11.5662	8646.25	5382.87	11.61	0.11	2762.64
1	42.64	42.64	57.2	52.61	52.61	FCV_N	FCV_N			0	99	DAFYSQAMVDAVK	Oxidation(M)@8			-0.0107392	1459.65	487.559	1459.67	487.562	3	12	1.1.1.972.3	11.5865	935.26	779.62	11.61	0.09	410.686
1	42.64	42.64	57.2	52.61	52.61	FCV_N	FCV_N			0	99	DAFYSQAMVDAVK	Oxidation(M)@8			-0.000943172	1459.66	730.84	1459.67	730.84	2	22	1.1.1.973.3	11.6235	8646.25	8635.95	11.61	0.11	3854.15
1	42.64	42.64	57.2	52.61	52.61	FCV_N	FCV_N			0	99	DAFYSQAMVDAVK	Oxidation(M)@8			-0.0107392	1459.65	487.559	1459.67	487.562	3	12	1.1.1.974.4	11.648	935.26	783.04	11.61	0.09	454.928
1	42.64	42.64	57.2	52.61	52.61	FCV_N	FCV_N			0	99	DAFYSQAMVDAVK	Oxidation(M)@8			-0.0107392	1459.65	487.559	1459.67	487.562	3	11	1.1.1.975.3	11.6725	935.26	560.85	11.61	0.09	239.061
1	42.64	42.64	57.2	52.61	52.61	FCV_N	FCV_N			0	99	DAFYSQAMVDAVK	Oxidation(M)@8			-0.000943172	1459.66	730.84	1459.67	730.84	2	21	1.1.1.976.3	11.7093	8646.25	3423.79	11.61	0.11	1214.86
1	42.64	42.64	57.2	52.61	52.61	FCV_N	FCV_N			0	99	DAFYSQAMVDAVK	Oxidation(M)@8			-0.000943172	1459.66	730.84	1459.67	730.84	2	18	1.1.1.979.6	11.7952	8646.25	1136.12	11.61	0.11	416.085
1	42.64	42.64	57.2	52.61	52.61	FCV_N	FCV_N			0	99	DAFYSQAMVDAVK	Oxidation(M)@8			-0.000943172	1459.66	730.84	1459.67	730.84	2	17	1.1.1.982.6	11.8784	8646.25	551.05	11.61	0.11	204.563
1	42.64	42.64	57.2	52.61	52.61	FCV_N	FCV_N			0	99	DAFYSQAMVDAVK	Oxidation(M)@8			-0.000943172	1459.66	730.84	1459.67	730.84	2	12	1.1.1.985.8	11.9634	8646.25	424.61	11.61	0.11	167.843
1	42.64	42.64	57.2	52.61	52.61	FCV_N	FCV_N			0	99	DAFYSQAMVDAVK	Oxidation(M)@8			-0.000943172	1459.66	730.84	1459.67	730.84	2	15	1.1.1.987.6	12.0222	8646.25	383.21	11.61	0.11	155.627
1	42.64	42.64	57.2	52.61	52.61	FCV_N	FCV_N			0	99	DAFYSQAMVDAVK	Oxidation(M)@8			-0.000943172	1459.66	730.84	1459.67	730.84	2	15	1.1.1.988.7	12.0514	8646.25	333.65	11.61	0.11	157.685
1	42.64	42.64	57.2	52.61	52.61	FCV_N	FCV_N			0	99	DAFYSQAMVDAVK	Oxidation(M)@8			-0.000943172	1459.66	730.84	1459.67	730.84	2	11	1.1.1.992.4	12.1673	8646.25	132.3	11.61	0.11	65.3331
1	42.64	42.64	57.2	52.61	52.61	FCV_N	FCV_N			0	99	DAFYSQAMVDAVK	Oxidation(M)@8			-0.000943172	1459.66	730.84	1459.67	730.84	2	11	1.1.1.995.5	12.2529	8646.25	100.63	11.61	0.11	50.2593
1	42.64	42.64	57.2	52.61	52.61	FCV_N	FCV_N			0	99	DAFYSQAMVDAVK				0.00548341	1443.68	722.845	1443.67	722.842	2	17	1.1.1.1042.6	13.5728	1183.19	1007.86	13.59	0.1	497.228
1	42.64	42.64	57.2	52.61	52.61	FCV_N	FCV_N			0	99	DAFYSQAMVDAVK				0.00548341	1443.68	722.845	1443.67	722.842	2	20	1.1.1.1043.3	13.6047	1183.19	1161.21	13.59	0.1	438.686
1	42.64	42.64	57.2	52.61	52.61	FCV_N	FCV_N			0	99	DAFYSQAMVDAVK				0.00548341	1443.68	722.845	1443.67	722.842	2	13	1.1.1.1046.5	13.6719	1183.19	404.93	13.59	0.1	128.756
1	42.64	42.64	57.2	52.61	52.61	FCV_N	FCV_N			0	99	DELDKWFLNFR			missed K-W@5	-0.000267196	1481.73	494.917	1481.73	494.917	3	10	1.1.1.1137.5	16.327	1606.23	1521.4	16.35	0.09	805.475
1	42.64	42.64	57.2	52.61	52.61	FCV_N	FCV_N			0	99	DYYPDFEAQEAIPSEHLLHQSFIGK				-0.0105814	2933.38	734.351	2933.39	734.354	4	10	1.1.1.1092.20	15.0203	1283.47	1240.67	15.03	0.09	687.41
1	42.64	42.64	57.2	52.61	52.61	FCV_N	FCV_N			0	99	EDTKYVINDLTAVAGGEVLTR			missed K-Y@4	-0.0538657	2263.12	755.379	2263.17	755.397	3	17	1.1.1.1107.18	15.4619	1010.84	917.14	15.47	0.09	695.05
1	42.64	42.64	57.2	52.61	52.61	FCV_N	FCV_N			0	98.14	EDTKYVINDLTAVAGGEVLTR			missed K-Y@4	-0.0538657	2263.12	755.379	2263.17	755.397	3	9	1.1.1.1110.18	15.5504	1010.84	401.78	15.47	0.09	180.826
1	42.64	42.64	57.2	52.61	52.61	FCV_N	FCV_N			0	99	GPFLNVSK				0.0053383	860.481	431.248	860.476	431.245	2	8	1.1.1.956.3	11.1279	2055.22	1948.48	11.14	0.2	949.013
1	42.64	42.64	57.2	52.61	52.61	FCV_N	FCV_N			0	99	GPFLNVSK				0.0053383	860.481	431.248	860.476	431.245	2	8	1.1.1.958.2	11.1781	2055.22	1903.62	11.14	0.2	720.685
1	42.64	42.64	57.2	52.61	52.61	FCV_N	FCV_N			0	99	GPFLNVSK				0.0053383	860.481	431.248	860.476	431.245	2	8	1.1.1.961.2	11.2665	2055.22	1031.23	11.14	0.2	365.489
1	42.64	42.64	57.2	52.61	52.61	FCV_N	FCV_N			0	99	GPFLNVSK				0.0053383	860.481	431.248	860.476	431.245	2	8	1.1.1.964.2	11.3532	2055.22	502.81	11.14	0.2	188.677
1	42.64	42.64	57.2	52.61	52.61	FCV_N	FCV_N			0	99	GPFLNVSK				0.0053383	860.481	431.248	860.476	431.245	2	8	1.1.1.967.2	11.4381	2055.22	249.12	11.14	0.2	110.521
1	42.64	42.64	57.2	52.61	52.61	FCV_N	FCV_N			0	15.07	GPFLNVSK				0.0053383	860.481	431.248	860.476	431.245	2	6	1.1.1.972.2	11.5823	2055.22	95.46	11.14	0.2	51.208
1	42.64	42.64	57.2	52.61	52.61	FCV_N	FCV_N			0	99	ILNNTPFK				-0.000690471	945.528	473.771	945.528	473.771	2	7	1.1.1.946.3	10.8392	8082.85	594.72	10.97	0.14	136.145
1	42.64	42.64	57.2	52.61	52.61	FCV_N	FCV_N			0	99	ILNNTPFK				-0.000690471	945.528	473.771	945.528	473.771	2	9	1.1.1.947.3	10.876	8082.85	2123.57	10.97	0.14	472.242
1	42.64	42.64	57.2	52.61	52.61	FCV_N	FCV_N			0	99	ILNNTPFK				-0.000690471	945.528	473.771	945.528	473.771	2	8	1.1.1.949.3	10.9332	8082.85	6513.87	10.97	0.14	2238.05
1	42.64	42.64	57.2	52.61	52.61	FCV_N	FCV_N			0	99	ILNNTPFK				-0.000690471	945.528	473.771	945.528	473.771	2	10	1.1.1.955.4	11.105	8082.85	3024.68	10.97	0.14	936.988
1	42.64	42.64	57.2	52.61	52.61	FCV_N	FCV_N			0	99	ILNNTPFK				-0.000690471	945.528	473.771	945.528	473.771	2	8	1.1.1.958.4	11.1847	8082.85	1489.08	10.97	0.14	454.484
1	42.64	42.64	57.2	52.61	52.61	FCV_N	FCV_N			0	99	ILNNTPFK				-0.000690471	945.528	473.771	945.528	473.771	2	8	1.1.1.961.3	11.2723	8082.85	805.59	10.97	0.14	237.008
1	42.64	42.64	57.2	52.61	52.61	FCV_N	FCV_N			0	99	ILNNTPFK				-0.000690471	945.528	473.771	945.528	473.771	2	7	1.1.1.970.2	11.526	8082.85	192.77	10.97	0.14	70.276
1	42.64	42.64	57.2	52.61	52.61	FCV_N	FCV_N			0	99	ILNNTPFK				-0.000690471	945.528	473.771	945.528	473.771	2	6	1.1.1.974.3	11.6439	8082.85	140.46	10.97	0.14	54.0543
1	42.64	42.64	57.2	52.61	52.61	FCV_N	FCV_N			0	99	ILNNTPFK				-0.000690471	945.528	473.771	945.528	473.771	2	7	1.1.1.977.2	11.7296	8082.85	107.73	10.97	0.14	42.8064
1	42.64	42.64	57.2	52.61	52.61	FCV_N	FCV_N			0	98.14	ILNNTPFK				-0.000690471	945.528	473.771	945.528	473.771	2	8	1.1.1.952.2	11.0108	8082.85	7006	10.97	0.14	2255.3
1	42.64	42.64	57.2	52.61	52.61	FCV_N	FCV_N			0	98.14	ILNNTPFKWGK	Oxidation(W)@9		missed K-W@8	-0.0024019	1332.72	445.246	1332.72	445.247	3	11	1.1.1.931.2	10.4093	620.45	580.13	10.43	0.11	383.506
1	42.64	42.64	57.2	52.61	52.61	FCV_N	FCV_N			0	98.14	ILNNTPFKWGK			missed K-W@8	0.000243297	1316.72	439.915	1316.72	439.915	3	10	1.1.1.1015.3	12.8177	1652.16	1351.59	12.78	0.09	916.814
1	42.64	42.64	57.2	52.61	52.61	FCV_N	FCV_N			0	98.14	ILNNTPFKWGK			missed K-W@8	0.000243297	1316.72	439.915	1316.72	439.915	3	7	1.1.1.1018.4	12.9002	1652.16	432.45	12.78	0.09	293.307
1	42.64	42.64	57.2	52.61	52.61	FCV_N	FCV_N			0	99	KAEPTISELNAYQGFAIR			missed K-A@1	0.000572377	2007.04	670.022	2007.04	670.021	3	19	1.1.1.1059.10	14.046	7157.45	4030.38	14.11	0.12	2427.02
1	42.64	42.64	57.2	52.61	52.61	FCV_N	FCV_N			0	99	KAEPTISELNAYQGFAIR			missed K-A@1	0.000572377	2007.04	670.022	2007.04	670.021	3	22	1.1.1.1060.9	14.0703	7157.45	5846.48	14.11	0.12	5199.23
1	42.64	42.64	57.2	52.61	52.61	FCV_N	FCV_N			0	99	KAEPTISELNAYQGFAIR			missed K-A@1	0.000572377	2007.04	670.022	2007.04	670.021	3	20	1.1.1.1062.12	14.1324	7157.45	6409.88	14.11	0.12	4435.68
1	42.64	42.64	57.2	52.61	52.61	FCV_N	FCV_N			0	99	KAEPTISELNAYQGFAIR			missed K-A@1	0.000572377	2007.04	670.022	2007.04	670.021	3	18	1.1.1.1065.12	14.2184	7157.45	2170.18	14.11	0.12	939.029
1	42.64	42.64	57.2	52.61	52.61	FCV_N	FCV_N			0	99	KAEPTISELNAYQGFAIR			missed K-A@1	0.000572377	2007.04	670.022	2007.04	670.021	3	19	1.1.1.1068.13	14.3069	7157.45	789.17	14.11	0.12	408.776
1	42.64	42.64	57.2	52.61	52.61	FCV_N	FCV_N			0	99	KAEPTISELNAYQGFAIR			missed K-A@1	0.000572377	2007.04	670.022	2007.04	670.021	3	10	1.1.1.1071.15	14.3934	7157.45	444.94	14.11	0.12	238.17
1	42.64	42.64	57.2	52.61	52.61	FCV_N	FCV_N			0	98.14	KAEPTISELNAYQGFAIR			missed K-A@1	0.0400491	2007.08	1004.55	2007.04	1004.53	2	8	1.1.1.1061.17	14.1064	508.67	498.48	14.11	0.09	169.241
1	42.64	42.64	57.2	52.61	52.61	FCV_N	FCV_N			0	99	KGPFLNVSK			missed K-G@1	-0.000280118	988.57	495.292	988.571	495.293	2	12	1.1.1.905.2	9.66967	3806.48	500.13	9.86	0.29	129.443
1	42.64	42.64	57.2	52.61	52.61	FCV_N	FCV_N			0	99	KGPFLNVSK			missed K-G@1	-0.000280118	988.57	495.292	988.571	495.293	2	14	1.1.1.907.3	9.73558	3806.48	1702.45	9.86	0.29	524.973
1	42.64	42.64	57.2	52.61	52.61	FCV_N	FCV_N			0	99	KGPFLNVSK			missed K-G@1	-0.000280118	988.57	495.292	988.571	495.293	2	13	1.1.1.908.2	9.75282	3806.48	2137.97	9.86	0.29	595.478
1	42.64	42.64	57.2	52.61	52.61	FCV_N	FCV_N			0	99	KGPFLNVSK			missed K-G@1	-0.000280118	988.57	495.292	988.571	495.293	2	15	1.1.1.910.4	9.82237	3806.48	3670.15	9.86	0.29	1185.46
1	42.64	42.64	57.2	52.61	52.61	FCV_N	FCV_N			0	99	KGPFLNVSK			missed K-G@1	-0.000280118	988.57	495.292	988.571	495.293	2	14	1.1.1.911.4	9.84458	3806.48	3788.17	9.86	0.29	1247.09
1	42.64	42.64	57.2	52.61	52.61	FCV_N	FCV_N			0	99	KGPFLNVSK			missed K-G@1	-0.000280118	988.57	495.292	988.571	495.293	2	14	1.1.1.913.4	9.90815	3806.48	3477.39	9.86	0.29	1445.12
1	42.64	42.64	57.2	52.61	52.61	FCV_N	FCV_N			0	99	KGPFLNVSK			missed K-G@1	-0.000280118	988.57	495.292	988.571	495.293	2	14	1.1.1.914.4	9.92728	3806.48	3325.62	9.86	0.29	1123.52
1	42.64	42.64	57.2	52.61	52.61	FCV_N	FCV_N			0	99	KGPFLNVSK			missed K-G@1	-0.000280118	988.57	495.292	988.571	495.293	2	14	1.1.1.916.4	9.989	3806.48	2584.79	9.86	0.29	834.479
1	42.64	42.64	57.2	52.61	52.61	FCV_N	FCV_N			0	99	KGPFLNVSK			missed K-G@1	-0.000280118	988.57	495.292	988.571	495.293	2	13	1.1.1.919.4	10.0744	3806.48	1567.73	9.86	0.29	507.746
1	42.64	42.64	57.2	52.61	52.61	FCV_N	FCV_N			0	99	KGPFLNVSK			missed K-G@1	-0.000280118	988.57	495.292	988.571	495.293	2	11	1.1.1.922.4	10.1578	3806.48	980.07	9.86	0.29	311.872
1	42.64	42.64	57.2	52.61	52.61	FCV_N	FCV_N			0	99	KGPFLNVSK			missed K-G@1	-0.000280118	988.57	495.292	988.571	495.293	2	14	1.1.1.925.3	10.2441	3806.48	596.48	9.86	0.29	237.906
1	42.64	42.64	57.2	52.61	52.61	FCV_N	FCV_N			0	99	KGPFLNVSK			missed K-G@1	-0.000280118	988.57	495.292	988.571	495.293	2	13	1.1.1.928.3	10.3294	3806.48	401.67	9.86	0.29	150.122
1	42.64	42.64	57.2	52.61	52.61	FCV_N	FCV_N			0	99	KGPFLNVSK			missed K-G@1	-0.000280118	988.57	495.292	988.571	495.293	2	11	1.1.1.929.3	10.358	3806.48	370.7	9.86	0.29	133.044
1	42.64	42.64	57.2	52.61	52.61	FCV_N	FCV_N			0	99	KGPFLNVSK			missed K-G@1	-0.000280118	988.57	495.292	988.571	495.293	2	12	1.1.1.931.4	10.421	3806.48	283.02	9.86	0.29	113.72
1	42.64	42.64	57.2	52.61	52.61	FCV_N	FCV_N			0	99	KGPFLNVSK			missed K-G@1	-0.000280118	988.57	495.292	988.571	495.293	2	12	1.1.1.934.4	10.5077	3806.48	214.56	9.86	0.29	80.9127
1	42.64	42.64	57.2	52.61	52.61	FCV_N	FCV_N			0	98.14	KGPFLNVSK			missed K-G@1	-0.000280118	988.57	495.292	988.571	495.293	2	6	1.1.1.937.4	10.5869	3806.48	146.94	9.86	0.29	68.0411
1	42.64	42.64	57.2	52.61	52.61	FCV_N	FCV_N			0	99	LFADNTFEGNR				-0.00256391	1282.59	642.303	1282.59	642.304	2	16	1.1.1.963.4	11.3365	15603	4079.36	11.43	0.12	1134.58
1	42.64	42.64	57.2	52.61	52.61	FCV_N	FCV_N			0	99	LFADNTFEGNR				-0.00256391	1282.59	642.303	1282.59	642.304	2	17	1.1.1.964.5	11.3657	15603	8786.78	11.43	0.12	3386.06
1	42.64	42.64	57.2	52.61	52.61	FCV_N	FCV_N			0	99	LFADNTFEGNR				-0.00256391	1282.59	642.303	1282.59	642.304	2	18	1.1.1.966.4	11.4195	15603	15264.7	11.43	0.12	6789.24
1	42.64	42.64	57.2	52.61	52.61	FCV_N	FCV_N			0	99	LFADNTFEGNR				-0.00256391	1282.59	642.303	1282.59	642.304	2	18	1.1.1.967.5	11.4456	15603	14350.5	11.43	0.12	5859.15
1	42.64	42.64	57.2	52.61	52.61	FCV_N	FCV_N			0	99	LFADNTFEGNR				-0.00256391	1282.59	642.303	1282.59	642.304	2	17	1.1.1.969.2	11.5009	15603	7920.05	11.43	0.12	2932.61
1	42.64	42.64	57.2	52.61	52.61	FCV_N	FCV_N			0	99	LFADNTFEGNR				-0.00256391	1282.59	642.303	1282.59	642.304	2	15	1.1.1.972.4	11.5907	15603	2881.02	11.43	0.12	1010.5
1	42.64	42.64	57.2	52.61	52.61	FCV_N	FCV_N			0	99	LFADNTFEGNR				-0.00256391	1282.59	642.303	1282.59	642.304	2	14	1.1.1.975.5	11.6808	15603	1386.94	11.43	0.12	493.527
1	42.64	42.64	57.2	52.61	52.61	FCV_N	FCV_N			0	99	LFADNTFEGNR				-0.00256391	1282.59	642.303	1282.59	642.304	2	9	1.1.1.978.10	11.7648	15603	771.35	11.43	0.12	254.279
1	42.64	42.64	57.2	52.61	52.61	FCV_N	FCV_N			0	99	LFADNTFEGNR				-0.00256391	1282.59	642.303	1282.59	642.304	2	12	1.1.1.984.5	11.9362	15603	336.97	11.43	0.12	138.3
1	42.64	42.64	57.2	52.61	52.61	FCV_N	FCV_N			0	99	LFADNTFEGNR				-0.00256391	1282.59	642.303	1282.59	642.304	2	8	1.1.1.987.4	12.0164	15603	226.96	11.43	0.12	103.858
1	42.64	42.64	57.2	52.61	52.61	FCV_N	FCV_N			0	99	LFADNTFEGNR				-0.00256391	1282.59	642.303	1282.59	642.304	2	9	1.1.1.988.6	12.0489	15603	222.31	11.43	0.12	98.9643
1	42.64	42.64	57.2	52.61	52.61	FCV_N	FCV_N			0	99	LFADNTFEGNR				-0.00256391	1282.59	642.303	1282.59	642.304	2	9	1.1.1.991.5	12.1356	15603	157.59	11.43	0.12	79.0278
1	42.64	42.64	57.2	52.61	52.61	FCV_N	FCV_N			0	99	LFADNTFEGNR				-0.00256391	1282.59	642.303	1282.59	642.304	2	8	1.1.1.996.6	12.2814	15603	107.8	11.43	0.12	55.309
1	42.64	42.64	57.2	52.61	52.61	FCV_N	FCV_N			0	99	LFADNTFEGNR				-0.00256391	1282.59	642.303	1282.59	642.304	2	10	1.1.1.997.4	12.3099	15603	98.11	11.43	0.12	67.4304
1	42.64	42.64	57.2	52.61	52.61	FCV_N	FCV_N			0	99	LYLHPLVLTTGR				-0.0030166	1381.81	461.609	1381.81	461.61	3	16	1.1.1.1051.5	13.8133	13214	3811.14	13.89	0.09	993.923
1	42.64	42.64	57.2	52.61	52.61	FCV_N	FCV_N			0	99	LYLHPLVLTTGR				-0.0030166	1381.81	461.609	1381.81	461.61	3	17	1.1.1.1052.7	13.8378	13214	7371.88	13.89	0.09	2882.52
1	42.64	42.64	57.2	52.61	52.61	FCV_N	FCV_N			0	99	LYLHPLVLTTGR				-0.0030166	1381.81	461.609	1381.81	461.61	3	17	1.1.1.1054.6	13.891	13214	12970.1	13.89	0.09	5487.72
1	42.64	42.64	57.2	52.61	52.61	FCV_N	FCV_N			0	99	LYLHPLVLTTGR				-0.0030166	1381.81	461.609	1381.81	461.61	3	14	1.1.1.1057.6	13.9846	13214	4558.55	13.89	0.09	1558.99
1	42.64	42.64	57.2	52.61	52.61	FCV_N	FCV_N			0	99	LYLHPLVLTTGR				-0.0030166	1381.81	461.609	1381.81	461.61	3	11	1.1.1.1060.5	14.0637	13214	1805.69	13.89	0.09	607.18
1	42.64	42.64	57.2	52.61	52.61	FCV_N	FCV_N			0	99	LYLHPLVLTTGR				-0.0030166	1381.81	461.609	1381.81	461.61	3	11	1.1.1.1064.7	14.1858	13214	676.32	13.89	0.09	234.355
1	42.64	42.64	57.2	52.61	52.61	FCV_N	FCV_N			0	99	MSELGAAFGAFPVAYPGR	Oxidation(M)@1			-0.0025558	1855.89	928.952	1855.89	928.954	2	23	1.1.1.1114.20	15.6657	9509.57	2458.53	15.74	0.09	722.834
1	42.64	42.64	57.2	52.61	52.61	FCV_N	FCV_N			0	99	MSELGAAFGAFPVAYPGR	Oxidation(M)@1			-0.0025558	1855.89	928.952	1855.89	928.954	2	26	1.1.1.1115.14	15.6948	9509.57	5771.92	15.74	0.09	3068.18
1	42.64	42.64	57.2	52.61	52.61	FCV_N	FCV_N			0	99	MSELGAAFGAFPVAYPGR	Oxidation(M)@1			-0.0025558	1855.89	928.952	1855.89	928.954	2	25	1.1.1.1117.21	15.7537	9509.57	9093.63	15.74	0.09	4769.81
1	42.64	42.64	57.2	52.61	52.61	FCV_N	FCV_N			0	99	MSELGAAFGAFPVAYPGR	Oxidation(M)@1			0.0327378	1855.93	619.649	1855.89	619.638	3	16	1.1.1.1118.9	15.7729	6258.44	4929.02	15.73	0.09	3047.9
1	42.64	42.64	57.2	52.61	52.61	FCV_N	FCV_N			0	99	MSELGAAFGAFPVAYPGR	Oxidation(M)@1			-0.0025558	1855.89	928.952	1855.89	928.954	2	23	1.1.1.1120.14	15.8411	9509.57	2502.03	15.74	0.09	958.853
1	42.64	42.64	57.2	52.61	52.61	FCV_N	FCV_N			0	99	MSELGAAFGAFPVAYPGR	Oxidation(M)@1			-0.0025558	1855.89	928.952	1855.89	928.954	2	22	1.1.1.1123.13	15.927	9509.57	737.31	15.74	0.09	338.718
1	42.64	42.64	57.2	52.61	52.61	FCV_N	FCV_N			0	99	MSELGAAFGAFPVAYPGR	Oxidation(M)@1			-0.0025558	1855.89	928.952	1855.89	928.954	2	15	1.1.1.1126.16	16.0164	9509.57	343.9	15.74	0.09	206.692
1	42.64	42.64	57.2	52.61	52.61	FCV_N	FCV_N			0	99	MSELGAAFGAFPVAYPGR				0.0111076	1839.91	920.962	1839.9	920.956	2	18	1.1.1.1131.19	16.1628	879.5	834.22	16.17	0.09	443.531
1	42.64	42.64	57.2	52.61	52.61	FCV_N	FCV_N			0	99	MSELGAAFGAFPVAYPGR				0.0111076	1839.91	920.962	1839.9	920.956	2	15	1.1.1.1132.21	16.1922	879.5	782.89	16.17	0.09	440.504
1	42.64	42.64	57.2	52.61	52.61	FCV_N	FCV_N			0	98.14	MSELGAAFGAFPVAYPGR	Oxidation(M)@1			-0.0025558	1855.89	928.952	1855.89	928.954	2	7	1.1.1.1129.21	16.1039	9509.57	198.57	15.74	0.09	92.4114
1	42.64	42.64	57.2	52.61	52.61	FCV_N	FCV_N			0	99	NLALGTTPTR				0.000806511	1042.58	522.296	1042.58	522.296	2	10	1.1.1.918.2	10.05	13278.2	2313.8	10.17	0.17	670.625
1	42.64	42.64	57.2	52.61	52.61	FCV_N	FCV_N			0	99	NLALGTTPTR				0.000806511	1042.58	522.296	1042.58	522.296	2	13	1.1.1.919.5	10.0786	13278.2	4931.62	10.17	0.17	1919
1	42.64	42.64	57.2	52.61	52.61	FCV_N	FCV_N			0	99	NLALGTTPTR				0.000806511	1042.58	522.296	1042.58	522.296	2	14	1.1.1.921.4	10.1359	13278.2	11188.4	10.17	0.17	5372.81
1	42.64	42.64	57.2	52.61	52.61	FCV_N	FCV_N			0	99	NLALGTTPTR				0.000806511	1042.58	522.296	1042.58	522.296	2	14	1.1.1.922.6	10.1645	13278.2	12879.1	10.17	0.17	6001.44
1	42.64	42.64	57.2	52.61	52.61	FCV_N	FCV_N			0	99	NLALGTTPTR				0.000806511	1042.58	522.296	1042.58	522.296	2	13	1.1.1.924.4	10.2215	13278.2	11577.5	10.17	0.17	5292.36
1	42.64	42.64	57.2	52.61	52.61	FCV_N	FCV_N			0	99	NLALGTTPTR				0.000806511	1042.58	522.296	1042.58	522.296	2	11	1.1.1.927.3	10.3067	13278.2	5815.22	10.17	0.17	2497.07
1	42.64	42.64	57.2	52.61	52.61	FCV_N	FCV_N			0	99	NLALGTTPTR				0.000806511	1042.58	522.296	1042.58	522.296	2	13	1.1.1.930.4	10.3924	13278.2	2838.56	10.17	0.17	1322.88
1	42.64	42.64	57.2	52.61	52.61	FCV_N	FCV_N			0	99	NLALGTTPTR				0.000806511	1042.58	522.296	1042.58	522.296	2	10	1.1.1.933.6	10.4754	13278.2	1716.73	10.17	0.17	668.603
1	42.64	42.64	57.2	52.61	52.61	FCV_N	FCV_N			0	99	NLALGTTPTR				0.000806511	1042.58	522.296	1042.58	522.296	2	10	1.1.1.936.5	10.5617	13278.2	999.41	10.17	0.17	443
1	42.64	42.64	57.2	52.61	52.61	FCV_N	FCV_N			0	99	NLALGTTPTR				0.000806511	1042.58	522.296	1042.58	522.296	2	11	1.1.1.939.2	10.6418	13278.2	668.83	10.17	0.17	320.741
1	42.64	42.64	57.2	52.61	52.61	FCV_N	FCV_N			0	99	NLALGTTPTR				0.000806511	1042.58	522.296	1042.58	522.296	2	10	1.1.1.940.4	10.6682	13278.2	616.41	10.17	0.17	294.358
1	42.64	42.64	57.2	52.61	52.61	FCV_N	FCV_N			0	99	NLALGTTPTR				0.000806511	1042.58	522.296	1042.58	522.296	2	10	1.1.1.942.3	10.7287	13278.2	472.44	10.17	0.17	244.797
1	42.64	42.64	57.2	52.61	52.61	FCV_N	FCV_N			0	99	NLALGTTPTR				0.000806511	1042.58	522.296	1042.58	522.296	2	10	1.1.1.948.3	10.9046	13278.2	316.44	10.17	0.17	136.633
1	42.64	42.64	57.2	52.61	52.61	FCV_N	FCV_N			0	99	NLALGTTPTR				0.000806511	1042.58	522.296	1042.58	522.296	2	9	1.1.1.951.2	10.9822	13278.2	263.58	10.17	0.17	112.914
1	42.64	42.64	57.2	52.61	52.61	FCV_N	FCV_N			0	99	NLALGTTPTR				0.000806511	1042.58	522.296	1042.58	522.296	2	8	1.1.1.953.3	11.0478	13278.2	229.16	10.17	0.17	103.321
1	42.64	42.64	57.2	52.61	52.61	FCV_N	FCV_N			0	99	NLALGTTPTR				0.000806511	1042.58	522.296	1042.58	522.296	2	9	1.1.1.954.2	11.0681	13278.2	222.09	10.17	0.17	92.6909
1	42.64	42.64	57.2	52.61	52.61	FCV_N	FCV_N			0	98.14	NLALGTTPTR				0.000806511	1042.58	522.296	1042.58	522.296	2	9	1.1.1.945.4	10.8125	13278.2	364.85	10.17	0.17	178.982
1	42.64	42.64	57.2	52.61	52.61	FCV_N	FCV_N			0	98.14	NLALGTTPTR				0.000806511	1042.58	522.296	1042.58	522.296	2	8	1.1.1.960.3	11.2492	13278.2	149.72	10.17	0.17	67.3741
1	42.64	42.64	57.2	52.61	52.61	FCV_N	FCV_N			0	99	NPCADTIVQLFQINR	No Propionamide(C)@3			-0.0133057	1730.86	577.962	1730.88	577.966	3	13	1.1.1.1161.9	17.0566	862.05	720.1	17.07	0.09	277.599
1	42.64	42.64	57.2	52.61	52.61	FCV_N	FCV_N			0	99	NPCADTIVQLFQINR	No Propionamide(C)@3			-0.00708848	1730.87	866.442	1730.88	866.446	2	17	1.1.1.1163.12	17.1224	756.26	595.76	17.1	0.09	247.688
1	42.64	42.64	57.2	52.61	52.61	FCV_N	FCV_N			0	99	NVGNHTLLATGLCK	No Propionamide(C)@13			-0.00327005	1439.75	720.883	1439.76	720.885	2	23	1.1.1.980.5	11.8241	1528.78	1455.26	11.83	0.14	697.01
1	42.64	42.64	57.2	52.61	52.61	FCV_N	FCV_N			0	99	NVGNHTLLATGLCK	No Propionamide(C)@13			-0.00327005	1439.75	720.883	1439.76	720.885	2	19	1.1.1.982.5	11.875	1528.78	1191.29	11.83	0.14	481.412
1	42.64	42.64	57.2	52.61	52.61	FCV_N	FCV_N			0	99	NVGNHTLLATGLCK	No Propionamide(C)@13			-0.00327005	1439.75	720.883	1439.76	720.885	2	20	1.1.1.983.5	11.9072	1528.78	818.57	11.83	0.14	316.815
1	42.64	42.64	57.2	52.61	52.61	FCV_N	FCV_N			0	99	NVGNHTLLATGLCK	No Propionamide(C)@13			-0.00327005	1439.75	720.883	1439.76	720.885	2	12	1.1.1.986.5	11.9972	1528.78	273.68	11.83	0.14	125.71
1	42.64	42.64	57.2	52.61	52.61	FCV_N	FCV_N			0	98.14	PCADTIVQLFQINR	Carbamyl@N-term; Propionamide(C)@2		cleaved N-P@N-term	-0.0133057	1730.86	577.962	1730.88	577.966	3	9	1.1.1.1164.12	17.1512	862.05	453.9	17.07	0.09	109.519
1	42.64	42.64	57.2	52.61	52.61	FCV_N	FCV_N			0	99	QVATAHLTQIR				0.00143771	1236.7	619.355	1236.69	619.354	2	13	1.1.1.897.4	9.44568	1153.07	972.69	9.49	0.11	359.203
1	42.64	42.64	57.2	52.61	52.61	FCV_N	FCV_N			0	99	QVATAHLTQIR				0.00143771	1236.7	619.355	1236.69	619.354	2	11	1.1.1.900.3	9.53527	1153.07	822.39	9.49	0.11	245.235
1	42.64	42.64	57.2	52.61	52.61	FCV_N	FCV_N			0	99	QVATAHLTQIR				0.00143771	1236.7	619.355	1236.69	619.354	2	8	1.1.1.903.2	9.62062	1153.07	318.11	9.49	0.11	103.371
1	42.64	42.64	57.2	52.61	52.61	FCV_N	FCV_N			0	99	QVATAHLTQIR	Gln->pyro-Glu@N-term			0.00231489	1219.67	610.842	1219.67	610.841	2	12	1.1.1.965.3	11.3951	5953.06	2077.13	11.46	0.09	438.337
1	42.64	42.64	57.2	52.61	52.61	FCV_N	FCV_N			0	99	QVATAHLTQIR	Gln->pyro-Glu@N-term			0.00231489	1219.67	610.842	1219.67	610.841	2	17	1.1.1.966.3	11.4153	5953.06	3433.86	11.46	0.09	1113.96
1	42.64	42.64	57.2	52.61	52.61	FCV_N	FCV_N			0	99	QVATAHLTQIR	Gln->pyro-Glu@N-term			0.00231489	1219.67	610.842	1219.67	610.841	2	18	1.1.1.968.3	11.4749	5953.06	5760.23	11.46	0.09	2267.19
1	42.64	42.64	57.2	52.61	52.61	FCV_N	FCV_N			0	99	QVATAHLTQIR	Gln->pyro-Glu@N-term			0.00231489	1219.67	610.842	1219.67	610.841	2	17	1.1.1.971.3	11.5579	5953.06	2329.21	11.46	0.09	667.396
1	42.64	42.64	57.2	52.61	52.61	FCV_N	FCV_N			0	99	QVATAHLTQIR	Gln->pyro-Glu@N-term			0.00231489	1219.67	610.842	1219.67	610.841	2	15	1.1.1.974.5	11.6522	5953.06	723.26	11.46	0.09	235.616
1	42.64	42.64	57.2	52.61	52.61	FCV_N	FCV_N			0	99	QVATAHLTQIR	Gln->pyro-Glu@N-term			0.00231489	1219.67	610.842	1219.67	610.841	2	12	1.1.1.978.7	11.7598	5953.06	323.09	11.46	0.09	108.292
1	42.64	42.64	57.2	52.61	52.61	FCV_N	FCV_N			0	99	QVATAHLTQIR	Gln->pyro-Glu@N-term			0.00231489	1219.67	610.842	1219.67	610.841	2	8	1.1.1.981.6	11.8479	5953.06	185.92	11.46	0.09	73.7973
1	42.64	42.64	57.2	52.61	52.61	FCV_N	FCV_N			0	98.14	QVATAHLTQIR				-0.00728042	1236.69	413.236	1236.69	413.239	3	8	1.1.1.907.2	9.72727	5293.27	731.92	9.49	0.14	561.824
1	42.64	42.64	57.2	52.61	52.61	FCV_N	FCV_N			0	98.14	QVATAHLTQIR				-0.00728042	1236.69	413.236	1236.69	413.239	3	10	1.1.1.910.2	9.81072	5293.27	461.92	9.49	0.14	335.678
1	42.64	42.64	57.2	52.61	52.61	FCV_N	FCV_N			0	99	TAMMSQAANIDVPFSSYYWMHK	Oxidation(M)@3; Oxidation(M)@4; Oxidation(M)@20			-0.0210352	2625.11	876.045	2625.13	876.052	3	21	1.1.1.1071.18	14.3967	2372.36	1908.04	14.44	0.12	1042.89
1	42.64	42.64	57.2	52.61	52.61	FCV_N	FCV_N			0	99	TAMMSQAANIDVPFSSYYWMHK	Oxidation(M)@3; Oxidation(M)@4; Oxidation(M)@20			-0.0210352	2625.11	876.045	2625.13	876.052	3	24	1.1.1.1072.10	14.4283	2372.36	2325.15	14.44	0.12	1446.44
1	42.64	42.64	57.2	52.61	52.61	FCV_N	FCV_N			0	99	TDKEKDAFYSQAMVDAVK	Oxidation(M)@13		missed K-E@3; missed K-D@5	-0.00506229	2060.97	516.249	2060.97	516.25	4	11	1.1.1.921.3	10.1301	1479.01	604.46	10.2	0.11	321.347
1	42.64	42.64	57.2	52.61	52.61	FCV_N	FCV_N			0	99	TDKEKDAFYSQAMVDAVK	Oxidation(M)@13		missed K-E@3; missed K-D@5	-0.00506229	2060.97	516.249	2060.97	516.25	4	13	1.1.1.922.5	10.1612	1479.01	1056.8	10.2	0.11	655.37
1	42.64	42.64	57.2	52.61	52.61	FCV_N	FCV_N			0	99	TDKEKDAFYSQAMVDAVK	Oxidation(M)@13		missed K-E@3; missed K-D@5	-0.00506229	2060.97	516.249	2060.97	516.25	4	16	1.1.1.924.3	10.2157	1479.01	1416.3	10.2	0.11	907.068
1	42.64	42.64	57.2	52.61	52.61	FCV_N	FCV_N			0	99	TDKEKDAFYSQAMVDAVK	Oxidation(M)@13		missed K-E@3; missed K-D@5	-0.0124703	2060.96	687.994	2060.97	687.998	3	18	1.1.1.925.4	10.2499	914.44	638.28	10.2	0.11	328.238
1	42.64	42.64	57.2	52.61	52.61	FCV_N	FCV_N			0	99	TDKEKDAFYSQAMVDAVK	Oxidation(M)@13		missed K-E@3; missed K-D@5	-0.00506229	2060.97	516.249	2060.97	516.25	4	13	1.1.1.927.2	10.2984	1479.01	572.22	10.2	0.11	305.112
1	42.64	42.64	57.2	52.61	52.61	FCV_N	FCV_N			0	99	TDKEKDAFYSQAMVDAVK	Oxidation(M)@13		missed K-E@3; missed K-D@5	-0.0124703	2060.96	687.994	2060.97	687.998	3	12	1.1.1.928.4	10.3353	914.44	220.56	10.2	0.11	109.825
1	42.64	42.64	57.2	52.61	52.61	FCV_N	FCV_N			0	99	TTGKNPCADTIVQLFQINR	No Propionamide(C)@7		missed K-N@4	-0.00344641	2118.09	707.036	2118.09	707.037	3	19	1.1.1.1130.12	16.13	5245.92	1996.69	16.2	0.12	680.719
1	42.64	42.64	57.2	52.61	52.61	FCV_N	FCV_N			0	99	TTGKNPCADTIVQLFQINR	No Propionamide(C)@7		missed K-N@4	-0.00344641	2118.09	707.036	2118.09	707.037	3	13	1.1.1.1130.13	16.1317	5245.92	2094.8	16.2	0.12	813.844
1	42.64	42.64	57.2	52.61	52.61	FCV_N	FCV_N			0	99	TTGKNPCADTIVQLFQINR	No Propionamide(C)@7		missed K-N@4	-0.00344641	2118.09	707.036	2118.09	707.037	3	19	1.1.1.1132.19	16.1905	5245.92	4987.4	16.2	0.12	3013.22
1	42.64	42.64	57.2	52.61	52.61	FCV_N	FCV_N			0	99	TTGKNPCADTIVQLFQINR	No Propionamide(C)@7		missed K-N@4	-0.00344641	2118.09	707.036	2118.09	707.037	3	18	1.1.1.1136.13	16.3056	5245.92	1613.22	16.2	0.12	1023.47
1	42.64	42.64	57.2	52.61	52.61	FCV_N	FCV_N			0	99	VKGNATNVQIVSE			missed K-G@2	-0.003704	1357.72	679.865	1357.72	679.867	2	15	1.1.1.908.4	9.76447	12778.8	2214.82	9.89	0.14	583.952
1	42.64	42.64	57.2	52.61	52.61	FCV_N	FCV_N			0	99	VKGNATNVQIVSE			missed K-G@2	-0.003704	1357.72	679.865	1357.72	679.867	2	14	1.1.1.909.2	9.7934	12778.8	5185.99	9.89	0.14	1437.67
1	42.64	42.64	57.2	52.61	52.61	FCV_N	FCV_N			0	99	VKGNATNVQIVSE			missed K-G@2	-0.003704	1357.72	679.865	1357.72	679.867	2	20	1.1.1.911.6	9.85123	12778.8	11892.7	9.89	0.14	4845.56
1	42.64	42.64	57.2	52.61	52.61	FCV_N	FCV_N			0	99	VKGNATNVQIVSE			missed K-G@2	-0.003704	1357.72	679.865	1357.72	679.867	2	17	1.1.1.912.2	9.87967	12778.8	12757	9.89	0.14	5178.3
1	42.64	42.64	57.2	52.61	52.61	FCV_N	FCV_N			0	99	VKGNATNVQIVSE			missed K-G@2	-0.003704	1357.72	679.865	1357.72	679.867	2	16	1.1.1.914.7	9.93645	12778.8	9439.5	9.89	0.14	3519.86
1	42.64	42.64	57.2	52.61	52.61	FCV_N	FCV_N			0	99	VKGNATNVQIVSE			missed K-G@2	-0.003704	1357.72	679.865	1357.72	679.867	2	16	1.1.1.917.5	10.0215	12778.8	4105.35	9.89	0.14	1377.87
1	42.64	42.64	57.2	52.61	52.61	FCV_N	FCV_N			0	99	VKGNATNVQIVSE			missed K-G@2	-0.003704	1357.72	679.865	1357.72	679.867	2	14	1.1.1.920.4	10.1072	12778.8	1990.11	9.89	0.14	714.73
1	42.64	42.64	57.2	52.61	52.61	FCV_N	FCV_N			0	99	VKGNATNVQIVSE			missed K-G@2	-0.003704	1357.72	679.865	1357.72	679.867	2	11	1.1.1.923.3	10.193	12778.8	1098.09	9.89	0.14	421.609
1	42.64	42.64	57.2	52.61	52.61	FCV_N	FCV_N			0	99	VKGNATNVQIVSE			missed K-G@2	-0.003704	1357.72	679.865	1357.72	679.867	2	14	1.1.1.926.2	10.2782	12778.8	703.84	9.89	0.14	290.075
1	42.64	42.64	57.2	52.61	52.61	FCV_N	FCV_N			0	99	VKGNATNVQIVSE			missed K-G@2	-0.003704	1357.72	679.865	1357.72	679.867	2	9	1.1.1.929.4	10.3638	12778.8	530.99	9.89	0.14	205.998
1	42.64	42.64	57.2	52.61	52.61	FCV_N	FCV_N			0	99	VKGNATNVQIVSE			missed K-G@2	-0.003704	1357.72	679.865	1357.72	679.867	2	13	1.1.1.932.3	10.4498	12778.8	417.21	9.89	0.14	144.223
1	42.64	42.64	57.2	52.61	52.61	FCV_N	FCV_N			0	99	VKGNATNVQIVSE			missed K-G@2	-0.003704	1357.72	679.865	1357.72	679.867	2	8	1.1.1.933.7	10.4787	12778.8	398.13	9.89	0.14	137.501
1	42.64	42.64	57.2	52.61	52.61	FCV_N	FCV_N			0	99	VKGNATNVQIVSE			missed K-G@2	-0.003704	1357.72	679.865	1357.72	679.867	2	9	1.1.1.936.6	10.5651	12778.8	249.61	9.89	0.14	103.246
1	42.64	42.64	57.2	52.61	52.61	FCV_N	FCV_N			0	99	VKGNATNVQIVSE			missed K-G@2	-0.003704	1357.72	679.865	1357.72	679.867	2	9	1.1.1.939.3	10.6501	12778.8	158.31	9.89	0.14	79.0529
1	42.64	42.64	57.2	52.61	52.61	FCV_N	FCV_N			0	99	VKGNATNVQIVSE			missed K-G@2	-0.003704	1357.72	679.865	1357.72	679.867	2	7	1.1.1.940.8	10.6782	12778.8	151.67	9.89	0.14	78.6688
1	42.64	42.64	57.2	52.61	52.61	FCV_N	FCV_N			0	99	VKGNATNVQIVSE			missed K-G@2	-0.003704	1357.72	679.865	1357.72	679.867	2	9	1.1.1.942.4	10.7345	12778.8	152.55	9.89	0.14	73.4225
1	42.64	42.64	57.2	52.61	52.61	FCV_N	FCV_N			0	99	YVINDLTAVAGGEVLTR				-0.00713949	1789.95	895.982	1789.96	895.986	2	26	1.1.1.1105.14	15.4049	8561.93	3581.55	15.47	0.12	1373.26
1	42.64	42.64	57.2	52.61	52.61	FCV_N	FCV_N			0	99	YVINDLTAVAGGEVLTR				-0.00713949	1789.95	895.982	1789.96	895.986	2	29	1.1.1.1106.16	15.4342	8561.93	6615.1	15.47	0.12	4088.14
1	42.64	42.64	57.2	52.61	52.61	FCV_N	FCV_N			0	99	YVINDLTAVAGGEVLTR				-0.00713949	1789.95	895.982	1789.96	895.986	2	25	1.1.1.1108.20	15.4922	8561.93	7395.01	15.47	0.12	3942
1	42.64	42.64	57.2	52.61	52.61	FCV_N	FCV_N			0	99	YVINDLTAVAGGEVLTR				-0.00713949	1789.95	895.982	1789.96	895.986	2	14	1.1.1.1108.21	15.493	8561.93	7344.58	15.47	0.12	1271.46
1	42.64	42.64	57.2	52.61	52.61	FCV_N	FCV_N			0	99	YVINDLTAVAGGEVLTR				0.00514674	1789.96	597.661	1789.96	597.66	3	13	1.1.1.1110.11	15.542	6698.98	3069.28	15.47	0.12	2164.49
1	42.64	42.64	57.2	52.61	52.61	FCV_N	FCV_N			0	99	YVINDLTAVAGGEVLTR				0.00514674	1789.96	597.661	1789.96	597.66	3	17	1.1.1.1111.12	15.5717	6698.98	1820.92	15.47	0.12	1891.8
1	42.64	42.64	57.2	52.61	52.61	FCV_N	FCV_N			0	99	YVINDLTAVAGGEVLTR				-0.00713949	1789.95	895.982	1789.96	895.986	2	22	1.1.1.1111.21	15.5792	8561.93	1695.28	15.47	0.12	677.243
1	42.64	42.64	57.2	52.61	52.61	FCV_N	FCV_N			0	99	YVINDLTAVAGGEVLTR				0.00514674	1789.96	597.661	1789.96	597.66	3	11	1.1.1.1113.11	15.6284	6698.98	930.21	15.47	0.12	1106.33
1	42.64	42.64	57.2	52.61	52.61	FCV_N	FCV_N			0	99	YVINDLTAVAGGEVLTR				-0.00713949	1789.95	895.982	1789.96	895.986	2	12	1.1.1.1114.19	15.664	8561.93	674.38	15.47	0.12	344.081
1	42.64	42.64	57.2	52.61	52.61	FCV_N	FCV_N			0	99	YVINDLTAVAGGEVLTR				0.00514674	1789.96	597.661	1789.96	597.66	3	10	1.1.1.1116.9	15.7142	6698.98	461.76	15.47	0.12	276.969
1	42.64	42.64	57.2	52.61	52.61	FCV_N	FCV_N			0	99	YVINDLTAVAGGEVLTR				-0.00713949	1789.95	895.982	1789.96	895.986	2	11	1.1.1.1117.20	15.7528	8561.93	332.61	15.47	0.12	174.204
1	42.64	42.64	57.2	52.61	52.61	FCV_N	FCV_N			0	99	YVINDLTAVAGGEVLTR				0.00514674	1789.96	597.661	1789.96	597.66	3	9	1.1.1.1119.13	15.8053	6698.98	287.15	15.47	0.12	268.58
1	42.64	42.64	57.2	52.61	52.61	FCV_N	FCV_N			0	99	YVINDLTAVAGGEVLTR				-0.00713949	1789.95	895.982	1789.96	895.986	2	12	1.1.1.1120.12	15.8378	8561.93	201.92	15.47	0.12	109.32
2	2	2	2.138	2.138	2.138	sp|A6YF56.1|ALBU_MESAU; NP_001268578.1; ABR68005.1	RecName: Full=Serum albumin; Flags: Precursor; serum albumin precursor [Mesocricetus auratus]; albumin [Mesocricetus auratus]			2	99	LGEYGFQNALIVR				0.000354999	1478.79	740.402	1478.79	740.401	2	20	1.1.1.1077.16	14.575	2210.27	1608.96	14.61	0.12	943.224
2	2	2	2.138	2.138	2.138	sp|A6YF56.1|ALBU_MESAU; NP_001268578.1; ABR68005.1	RecName: Full=Serum albumin; Flags: Precursor; serum albumin precursor [Mesocricetus auratus]; albumin [Mesocricetus auratus]			0	99	LGEYGFQNALIVR				0.000354999	1478.79	740.402	1478.79	740.401	2	21	1.1.1.1078.13	14.6039	2210.27	2091.42	14.61	0.12	1134.37
2	2	2	2.138	2.138	2.138	sp|A6YF56.1|ALBU_MESAU; NP_001268578.1; ABR68005.1	RecName: Full=Serum albumin; Flags: Precursor; serum albumin precursor [Mesocricetus auratus]; albumin [Mesocricetus auratus]			0	99	LGEYGFQNALIVR				0.000354999	1478.79	740.402	1478.79	740.401	2	19	1.1.1.1080.16	14.6637	2210.27	1320.03	14.61	0.12	506.548
2	2	2	2.138	2.138	2.138	sp|A6YF56.1|ALBU_MESAU; NP_001268578.1; ABR68005.1	RecName: Full=Serum albumin; Flags: Precursor; serum albumin precursor [Mesocricetus auratus]; albumin [Mesocricetus auratus]			0	99	LGEYGFQNALIVR				0.000354999	1478.79	740.402	1478.79	740.401	2	12	1.1.1.1083.20	14.7522	2210.27	313.62	14.61	0.12	174.983
2	2	2	2.138	2.138	2.138	sp|A6YF56.1|ALBU_MESAU; NP_001268578.1; ABR68005.1	RecName: Full=Serum albumin; Flags: Precursor; serum albumin precursor [Mesocricetus auratus]; albumin [Mesocricetus auratus]			0	99	LGEYGFQNALIVR				0.000354999	1478.79	740.402	1478.79	740.401	2	13	1.1.1.1086.17	14.8422	2210.27	127.49	14.61	0.12	78.3104
3	2	2	3.256	3.256	3.256	EYB96097.1	hypothetical protein Y032_0153g2905 [Ancylostoma ceylanicum]			2	99	YIYEAIR				0.00174303	926.488	464.251	926.486	464.25	2	6	1.1.1.960.2	11.2408	1008.18	982.88	11.23	0.14	380.613
3	2	2	3.256	3.256	3.256	EYB96097.1	hypothetical protein Y032_0153g2905 [Ancylostoma ceylanicum]			0	98.14	YIYEAIR				0.00174303	926.488	464.251	926.486	464.25	2	6	1.1.1.963.2	11.3248	1008.18	532.8	11.23	0.14	175.638
4	1.46	1.85	4.106	4.106	4.106	RDU68976.1	alpha/beta hydrolase [Helicobacter cholecystus]			1.45593	99	EGFLGSEKSSIQER	Deamidated(Q)@12		missed K-S@8	-0.00868869	1566.74	784.379	1566.75	784.384	2	11	1.1.1.1152.11	16.789	1006.85	965.13	16.8	0.12	469.047
4	1.46	1.85	4.106	4.106	4.106	RDU68976.1	alpha/beta hydrolase [Helicobacter cholecystus]			0	99	EGFLGSEKSSIQER	Deamidated(Q)@12		missed K-S@8	-0.00868869	1566.74	784.379	1566.75	784.384	2	11	1.1.1.1153.12	16.8174	1006.85	887.14	16.8	0.12	339.118
